# Supplementary material for: A Bacterial Surface Display System Expressing Cleavable Capsid Proteins of Human Norovirus: A Novel System to Discover Candidate Receptors
Source: Front Microbiol. 2017 Dec 6;8:2405. doi: 10.3389/fmicb.2017.02405 (PMC5723664; doi:10.3389/fmicb.2017.02405)
Supplement: TABLE S1 — The OD reading data of type A HBGA bound to P proteins and background proteins. [file Data_Sheet_1.XLSX]

## Sheet: 工作表1
The OD450 reading data of HBGA	P protein					thrombin-treated pET28a-inaQn-TB/BL21
concentration of protein (μg/mL)	1	2	3	mean	standard Error	1	2	3	mean	standard Error
2	0.274	0.257	0.2603	0.263767	0.00901462	0.134	0.104	0.108	0.115333	0.0162891
4	0.3416	0.358	0.3482	0.349267	0.00825187	0.123	0.14	0.143	0.135333	0.0107858
8	0.435	0.432	0.4296	0.4322	0.00270555	0.129	0.144	0.153	0.142	0.0121244
16	0.515	0.502	0.5083	0.508433	0.00650103	0.161	0.108	0.175	0.148	0.0353412
32	0.6471	0.648	0.6465	0.6472	0.000754983	0.157	0.145	0.129	0.143667	0.0140475
64	0.696	0.699	0.696	0.697	0.00173205	0.116	0.144	0.132	0.130667	0.0140475
128	0.791	0.755	0.727	0.757667	0.0320832	0.134	0.17	0.168	0.157333	0.020232
200	0.788	0.749	0.745	0.760667	0.0237557	0.199	0.196	0.193	0.196	0.003
The OD450 reading data of P proteins	P protein
concentration of protein (μg/mL)	1	2	3	mean	standard Error
0	0.117	0.122	0.137	0.1253	0.0104
2	0.806	0.704	0.794	0.768	0.0557494
4	0.868	0.843	0.825	0.845333	0.0215948
8	1.078	1.151	1.14	1.123	0.0393573
16	1.42	1.352	1.356	1.376	0.0381576
32	1.427	1.499	1.472	1.466	0.0363731
64	1.527	1.565	1.539	1.54367	0.0194251
128	1.584	1.562	1.579	1.575	0.0115326
200	1.579	1.675	1.576	1.61	0.0563116
