# Supplementary material for: A Bacterial Surface Display System Expressing Cleavable Capsid Proteins of Human Norovirus: A Novel System to Discover Candidate Receptors
Source: Front Microbiol. 2017 Dec 6;8:2405. doi: 10.3389/fmicb.2017.02405 (PMC5723664; doi:10.3389/fmicb.2017.02405)
Supplement: TABLE S2 — The OD reading data of type A HBGA isolated from thrombin- released complex. [file Data_Sheet_2.XLSX]

## Sheet: 工作表1
The OD450 reading data of HBGA	HBGAs-P proteins complex					pET28a-inaQn-TB/BL21 complex					pET-28a/BL21 complex
concenttation of PGM (mg/mL)	1	2	3	mean	standard error	1	2	3	mean	standard error	1	2	3	mean	standard error
0	0.122	0.124	0.121	0.122333	0.00152753	0.115	0.117	0.12	0.117333	0.00251661	0.116	0.114	0.121	0.117	0.00360555
0.1	0.249	0.222	0.22	0.230333	0.0161967	0.137	0.132	0.155	0.141333	0.0120968	0.132	0.135	0.13	0.132333	0.00251661
0.2	0.538	0.547	0.561	0.548667	0.0115902	0.16	0.163	0.164	0.162333	0.00208167	0.163	0.164	0.161	0.162667	0.00152753
0.5	0.916	0.96	0.934	0.936667	0.0221209	0.194	0.195	0.191	0.193333	0.00208167	0.19	0.189	0.187	0.188667	0.00152753
1	1.177	1.179	1.171	1.17567	0.00416333	0.291	0.288	0.293	0.290667	0.00251661	0.281	0.29	0.284	0.285	0.00458258
